# Supplementary material for: Phenotypic Heterogeneity in Genetic and Acquired Pediatric Cerebellar Disorders
Source: Mov Disord. 2025 May 6;40(9):1851–62. doi: 10.1002/mds.30210 (PMC12485580; doi:10.1002/mds.30210)
Supplement: Supplementary file 2 — File S2. Supplementary File S2. [file MDS-40-1851-s003.xlsx]

## Sheet: Variants
Causal gene	MRI findings presented in Figure 3	Disorder	OMIM	Zygosity of variant	Reference transcript based on original diagnostic reports	DNA variant	Protein variant	Variant effect	Pathogenicity classification based on original diagnostic reports or ClinVar	ClinVar accession number	dbSNP ID	gnomAD MAF, all	gnomAD MAF, Finnish	gnomAD MAF, non-Finnish European	SIFT	Polyphen-2	CADD
ACTB	-	Baraitser-Winter Syndrome 1	243310	Heterozygous	NM_001101.3	c.476T>C	p.Val159Ala	missense	Likely pathogenic	VCV001695182.4	NA	NA	NA	NA	0	0.924	31
ANO3	-	Dystonia 24; DYT24	615034	Heterozygous	NM_0013132276.1	c.2135G>A	p.Ser712Asn	missense	Pathogenic	VCV002159492.1	NA	NA	NA	NA	0	0.999	26.0
ATM	-	Ataxia-telangiectasia; AT	208900	Compound heterozygous	NM_000051.3	c.7570G>C	p.(Ala2524Pro)	missense	Pathogenic/Likely pathogenic	VCV000187613.12	rs769142993	0.00002388	0.0002772	0.000	0	0.978	29
ATM	-	Ataxia-telangiectasia; AT	208900	Compound heterozygous	NM_000051.3	c.6770A>C	p.(Glu2257Ala)	missense	NA	na	NA	NA	NA	NA	0.05	0.042	23.9
ATM	-	Ataxia-telangiectasia; AT	208900	Compound heterozygous	NM_000051.3	c.6779-6780del.	p.(Ile2260Thrfs*12)	frameshift	NA	na	NA	NA	NA	NA	NA	NA	NA
BCKDHB	Figure 3C‡	MAPLE SYRUP URINE DISEASE; MSUD, INTERMITTENT	248600	Compound Heterozygous	NM_000056.4	c.662C>A	p.(Ala221Asp)	missense	NA	na	rs751355322	0.000028	0.0002798	0.000007776	Deleterious	Probably damaging	NA
BCKDHB	Figure 3C‡	MAPLE SYRUP URINE DISEASE; MSUD, INTERMITTENT	248600	Compound Heterozygous	NM_000056.4	c.832G>A	p.(Gly278Ser)	missense	Pathogenic/Likely pathogenic	VCV000065771.40	rs386834233	0.00058	0.002870	0.0004739	Deleterious	Probably damaging	NA
BGN	-	MEESTER-LOEYS SYNDROME; MRLS	300989	Hemizygous	NM_001711.6	c.441delinsAA	p.(Asn148Lysfs*54)	frameshift	Likely pathogenic	na	NA	NA	NA	NA	NA	NA	NA
CACNA1A	-	Episodic ataxia, type 2; EA2	108500	Compound heterozygous	NM_001127221.1	c.3043G>A	p.(Glu1051Lys)	missense	NA	na	NA	NA	NA	NA	NA	NA	NA
CACNA1A	-	Episodic ataxia, type 2; EA2	108500	Compound heterozygous	NM_001127221.1	c.3414dup	p.(Lys1139fs)	frameshift	Likely pathogenic	VCV000808473.16	rs746790849	0.00006442	0.000	0.0001143	NA	NA	NA
CACNA1A	-	Episodic ataxia, type 2; EA2	108500	Compound heterozygous	NM_001127221.1	c.5578T>C	p.(Ser1860Pro)	missense	Conflicting interpretations of pathogenicity​	VCV001311627.3	rs374688464	0.00003318	0.0001204	0.00003207	NA	NA	NA
CACNA1A	-	Developmental and epileptic encephalopathy 42	617106	Heterozygous	NM_001127221.1	c.4525T>C	p.(Phe1509Leu)	missense	Likely pathogenic	na	NA	NA	NA	NA	NA	NA	NA
CASK	-	Mental retardation and microcephaly with pontine and cerebellar hypoplasia; MICPCH	300749	heterozygous	NM_003688.3	c.809_817delinsT. According to the NGS and Sanger date and HGVS nomenclature, this variant is interpreted as a single delins variant c.809_817delinsT (however it could also be two separate variants "a deletion variant c.812_819delTGAATCAC and a "missense variant c.809C>T p.(Ala270Val)").	NA	NA	Likely pathogenic	na	NA	NA	NA	NA	NA	NA	NA
CFTR	-	CYSTIC FIBROSIS; CF	219700	heterozygous	NM_000492.3	c.262_263del	p.(Leu88Ilefs*22)	frameshift	NA	na	NA	NA	NA	NA	NA	NA	NA
CFTR	-	CYSTIC FIBROSIS; CF	219700	heterozygous	NM_000492.3	c.350G>A	p.(Arg117His)	missense	Pathogenic	VCV000209047.3	rs78655421	0.001438	0.002506	0.002506	0	Probably damaging	NA
CLCN1*	-	Encephalopathia, spastic paraplegia, developmental delay, intellectual disability, nystagmus, tremor, hypotonia, thin corpus callosum, delayed myelination.	NA	Heterozygous	NA	c.2680C>T	p.(Arg894X)	stop_gained	Conflicting interpretations of pathogenicity​	VCV000017545.67	rs55960271	0.003182	0.01660	0.003361	NA	NA	35
CSTB	-	Epilepsy, progressive myoclonic, 1; EPM1	254800	Homozygous	NA	CCC-CGC-CCC-GCG dodecamer repeat expansion in 5′ UTR¶	NA	NA	NA	na	NA	NA	NA	NA	NA	NA	NA
CYB5R3	-	Methemoglobinemia	250800	Homozygous	NM_001171660.1	c.509dup	p.(Ser198Valfs*35)	frameshift	Likely pathogenic	na	rs779138757	0.00004374	0.0005081	0.000	NA	NA	NA
DDX3X	-	X-linked mental retardation-102	300958	Heterozygous	NM_001356.3	c.544-8_544-6del	NA	splice site	Likely pathogenic	VCV001012292.1	NA	NA	NA	NA	NA	NA	NA
APC	-	FAMILIAL ADENOMATOUS POLYPOSIS 1; FAP1. Additional phenotypic features: Epilepsy, intellectual disability, developmental delay, nystagmus, dysarthria, esotropia, kyphoscoliosis, bilateral pes planovalgus, hydrocephalus, brain MRI abnormalities.	175100	NA	NA	NA	NA	NA	NA	na	NA	NA	NA	NA	NA	NA	NA
FLNA	-	Periventricular heterotopia 1; PVNH1	300049	Compound heterozygous	NM_001110556.1	c.504dupC	p.Lys169GlnfsX212	frameshift	Likely pathogenic	na	NA	NA	NA	NA	NA	NA	NA
FLNA*	-	Periventricular heterotopia 1; PVNH1	300049	Compound heterozygous	NM_001110556.1	c.62_64dup	p.Val21dup	duplication	Bening / Likely Bening (ClinVar)	VCV000213457.17	rs782721874	NA	NA	NA	NA	NA	NA
FXN	-	Friedreich ataxia; FRDA	229300	Homozygous	NA	GAA repeat expansion in both alleles of the 1st intron of the frataxin gene. Size approx. 970 kB.	NA	NA	NA	na	NA	NA	NA	NA	NA	NA	NA
GCH1	-	Dystonia, DOPA-responsive, autosomal dominant; DRD	128230	Heterozygous	NM_000161.1	c.215delC	p.Ala72fsX7	frameshift	NA	na	NA	NA	NA	NA	NA	NA	NA
GNAO1	-	Developmental and epileptic encephalopathy 17	615473	Heterozygous	NM_020988.2	c.833_835del	p.(Lys278del)	in-frame deletion	Likely pathogenic	VCV000859141.7	rs2037920791	NA	NA	NA	NA	NA	NA
ITPR1	-	Spinocerebellar ataxia 29; SCA 29	117360	Heterozygous	NM_002222.5	c.106C>T	p.Arg36Cys	missense	Conflicting interpretations of pathogenicity​	VCV001350168.4	NA	NA	NA	NA	0	0.998	32
KCNA1	-	Episodic ataxia type 1; EA	160120	Heterozygous	NM_000217.2	c.1007G>A	p.(Gly336Glu)	missense	Likely pathogenic	na	NA	NA	NA	NA	0	0.986	NA
KIF1A	-	Spastic paraplegia 30; SPG30	610357	Heterozygous	NM_001244008.1	c.31C>T	p.(Arg11Trp)	missense	Pathogenic/Likely pathogenic​	VCV000424652.25	rs548204329	NA	NA	NA	0	1	30
KIF1C	Figure 3A‡	SPASTIC ATAXIA 2, AUTOSOMAL RECESSIVE; SPAX2	611302	Homozygous	NM_006612.5	c.833T>C	p.(Leu278Pro)	missense	Uncertain significance (Class 3)	na	rs1974665003	0.000006576	0.00009441	0	Deleterious	Probably damaging	NA
KMT2C*	-	See SPTBN2 (row 66 and 67 in Excel file)	na	Heterozygous	NM_170606.2	c.14125G>T	p.(Ala4709Ser)	missense	NA	na	rs187401695	0.00009192	0.0005971	0.00007742	0	0.991	26
Microdeletion, area 13q32.2q32.3. Size: 2 Mb (ZIC2-gene)	-	Holoprosencephaly 5; HPE5	609637	NA	NA	NA	NA	NA	NA		NA	NA	NA	NA	NA	NA	NA
Microdeletion, area 16p11.2 (genes: PRRT2, TBX6, ALDOA)	-	Episodic kinesigenic dyskinesia type 1	128200	NA	NA	chr16:29580020-30190029 (1 copy loss)	NA	NA	Pathogenic		NA
Microdeletion, area chrX, Xp11.4. Size 606kB. (CASK-gene)	Figure 3D‡	Mental retardation and microcephaly with pontine and cerebellar hypoplasia; MICPCH	300749	NA	NA	606kB deletion (chrX, Xp11.4)	NA	NA	NA		NA	NA	NA	NA	NA	NA	NA
Microdeletion, area Xq11–q12. Size: 1.1 Mb (Genes: AR, OPHN1)	-	Ataxia, psychomotor retardation, seizures, hypotonia, complete androgen insensitivity, enlarged cerebral ventricles	na	NA	NA	NA	NA	NA	NA		NA	NA	NA	NA	NA	NA	NA
Microdeletion, area Xq11–q12. Size: 1.1 Mb (Genes: AR, OPHN1)	-	Ataxia, psychomotor retardation, seizures, hypotonia, complete androgen insensitivity, enlarged cerebral ventricles	na	NA	NA	NA	NA	NA	NA		NA	NA	NA	NA	NA	NA	NA
Microduplication 17q12: arr(CRCh37) 17q12(34822466_36243365)x3. Size 1421 Kb. 20 genes.	-	Chromosome 17q12 duplication syndrome	614526	NA	NA	NA	NA	NA	NA		NA	NA	NA	NA	NA	NA	NA
Microduplication, area 15q13.3: arr(CRCh38.p13) 15q13.3 (31770377_32217691)x3). Size: 447.3 kB (CHRNA7-gene, first exon of OTUD7A-gene)	Figure 3A‡	CHROMOSOME 15q11-q13 DUPLICATION SYNDROME	608636	NA	NA	NA	NA	NA	NA		NA	NA	NA	NA	NA	NA	NA
MTM1	-	X-linked myotubular myopathy	310400	Heterozygous	NA	c.1262G>A	p.(Arg421Gln)	missense	Pathogenic	VCV000158914.17	rs587783772	NA	NA	NA	0	0.997	33
PNPLA6*	-	Encephalopathia, spastic paraplegia, developmental delay, intellectual disability, nystagmus, tremor, hypotonia, thin corpus callosum, delayed myelination.	NA	Heterozygous	NA	c.1387C>T	p.(Arg463Trp)	missense	Uncertain significance (PM2 PP3)	VCV001407158.2	rs1016628214	0.000004059	0.000	0.000	0.01	0.627	21
PRRT2	-	Seizures, benign familial infantile, 2; BFIS2	605751	Heterozygous	NM_001256442.1	c.649dup	p.(Arg217Profs*8)	frameshift	Pathogenic / Likely pathogenic	VCV000065758.84	rs772994486	0.0031
PRRT2	-	Episodic kinesigenic dyskinesia type 1	128200	Heterozygous	NM_001256442.1	c.1120_1130del	p.(Cys37Valfs*17)	frameshift	Likely pathogenic	na	NA
RARS2	-	PONTOCEREBELLAR HYPOPLASIA, TYPE 6; PCH6 (normal brain MRI)	611523	Compound Heterozygous	NM_020320.3	c.773G>A	p.(Arg258His)	missense	Conflicting interpretations of pathogenity	VCV000215080.16	rs145297855	0.0002984	0.001752	0.0002723	0	0.992	32
RARS2	-	PONTOCEREBELLAR HYPOPLASIA, TYPE 6; PCH6 (normal brain MRI)	611523	Compound Heterozygous	NM_020320.3	c.1105Dup	p.(Ala369Glyfs*31)	frameshift	NA	na	NA	NA	NA	NA	NA	NA	NA
RORA	-	INTELLECTUAL DEVELOPMENTAL DISORDER WITH OR WITHOUT EPILEPSY OR CEREBELLAR ATAXIA; IDDECA	618060	Heterozygous	NM_134261.2	c.1283T>C	p.(Leu428Pro)	missense	Uncertain significance	na	NA	NA	NA	NA	0	0.998	28.9
RPS6KA3*	-	See SAMD9L (row 48-49 in Excel file)	NA	heterozygous	NM_004586.2	c.2168G>A	p.Arg723His	missense	Conflicting interpretations of pathogenicity​	VCV000212070.24	rs144984628	0.001556	0.009881	0.001306	0.05	0.023	22
RPS6KA3*	-	See SAMD9L (row 48-49 in Excel file)	NA	heterozygous	NM_004586.2	c.2168G>A	p.Arg723His	missense	Conflicting interpretations of pathogenicity​	VCV000212070.24	rs144984628	0.001556	0.009881	0.001306	0.05	0.023	22
SAMD9L	-	Ataxia-pancytopenia syndrome; ATXPC	159550	Heterozygous	NM_001303500	c.2672T>C	p.Ile891Thr	missense	Pathogenic	VCV000446529.4	rs1554341277	NA	NA	NA	0	0.995	27
SAMD9L	-	Ataxia-pancytopenia syndrome; ATXPC	159550	Heterozygous mosaicism	NM_001303500	c.2672T>C	p.Ile891Thr	missense	Pathogenic	VCV000446529.4	rs1554341277	NA	NA	NA	0	0.995	27
SETBP1*	-	See SAMD9L (row 48-49 in Excel file)	NA	Heterozygous	NM_015559.2	c.3038T>G	p.Leu1013Trp	missense	NA	na	rs200985017	0.0002193	0.002229	0.00003874	0	0.652	26
SETBP1*	-	See SAMD9L (row 48-49 in Excel file)	NA	Heterozygous	NM_015559.2	c.3038T>G	p.Leu1013Trp	missense	NA	na	rs200985017	0.0002193	0.002229	0.00003874	0	0.652	26
SIL1	-	Marinesco-Sjogren syndrome; MSS	NA	Homozygous	NM_001037633.1	c.506_509dupAAGA	p.Asp170Glufsx4	frameshift	Pathogenic	VCV000002622.2	rs751236516	0.0001352	0.0007393	0.0001319	NA	NA	NA
SLC17A5	-	Salla disease; SD	604369	NA	NA	NA§	NA	NA	NA	na	NA	NA	NA	NA	NA	NA	NA
SLC17A5	-	Salla disease; SD	604369	Homozygous	NM_012434.4	c.115C>T	p.Arg39Cys	missense	Pathogenic	VCV000005615.49	rs80338794	0.0008096	0.005933	0.0006116	0	1	34
SLC2A1	-	GLUT1 deficiency syndrome 1; GLUT1DS1	606777	Heterozygous	NM_006516.2	c.666_667dup	p.(Arg223Profs*7)	frameshift	NA	na
SLC2A1	-	GLUT1 deficiency syndrome 1; GLUT1DS1	606777	Heterozygous	NM_006516.2	c.680-11G>A	NA	NA	NA	na	NA	NA	NA	NA	NA	NA	NA
SPAST	-	Spastic paraplegia 4, autosomal dominant; SPG4	182601	Heterozygous	NM_014946.3	c.1322A>G	p.(Asp441Gly)	missense	Pathogenic	VCV000005664.12	rs121908512	NA	NA	NA	0	1	33
SPAST	Figure 3B‡	Spastic paraplegia 4, autosomal dominant; SPG4	182601	Heterozygous	NM_014946.3	c.1637G>A	p.Gly546Glu	missense	Pathogenic	VCV000188083.6	rs786204057	NA	NA	NA	0	0.782	28
SPTBN2	-	SPTBN2-related disorder: Ataxia, epilepsy, intellectual disability, delayed motor development, hypotonia, tremor, dysarthria, bilateral hypetrophic nucleus olivary degeneration	na	Compound Heterozygous	NM_006946.2	c.2456G>T	p.(Arg819Leu)	missense	NA	na	NA	NA	NA	NA	0.07	0.155	5.997
SPTBN2	-	SPTBN2-related disorder: Ataxia, epilepsy, intellectual disability, delayed motor development, hypotonia, tremor, dysarthria, bilateral hypetrophic nucleus olivary degeneration	na	Compound Heterozygous	NM_006946.2	c.3969G>A	p.(Met1323Ile)	missense	NA	na	NA	NA	NA	NA	0.08	0.771	24.9
TWNK	-	Mitochondrial DNA depletion syndrome 7 (hepatocerebral type); MTDPS7. (Spinocerebellar ataxia, infatile onset; IOSCA)	271245	Homozygous	NA	c.1523A>G	p.Tyr508Cys	missense	Pathogenic / Likely pathogenic	VCV000004627.16	rs80356540	0.0002687	0.002866	0.00003096	0	0.982	29
TWNK	-	Mitochondrial DNA depletion syndrome 7 (hepatocerebral type); MTDPS7. (Spinocerebellar ataxia, infatile onset; IOSCA)	271245	Compound heterozygous	NA	c.952G>A	p.Ala318Thr	missense	Pathogenic	VCV000004630.6	rs80356542	0.000003979	0.00004622	0.000	0	0.575	25
TWNK	-	Mitochondrial DNA depletion syndrome 7 (hepatocerebral type); MTDPS7. (Spinocerebellar ataxia, infatile onset; IOSCA)	271245	Compound heterozygous	NA	c.1523A>G	p.Tyr508Cys	missense	Pathogenic / Likely pathogenic	VCV000004627.16	rs80356540	0.0002687	0.002866	0.00003096	0	0.982	29
	Abbreviations:	CADD, Combined Annotation Dependent Depletion (1).
		dbSNP, Single Nucleotide Polymorphism Database.
		MAF, minor allele frequency.
		NA, not available or not applicable.
		OMIM, Online Mendelian Inheritance in Man.
		PMID, PubMed identifier.
		SIFT, Sorting Intolerant From Tolerant (2).
	Footnotes:	The results were anonymized according to the Finnish Act of the Secondary Use of Health and Social Data. This included presenting those results with a frequency under three individuals per variable with “<3”, instead of exact number, and removing all ID’s of individuals retrieved via registry study permit without informed consent. The anonymity of results was verified by Finnish Social and Health…
		*Assumed benign or not related to primary condition, identified in diagnostic studies.
		‡Informed consent by signed consent documents was obtained for subjects whose brain magnetic resonance imaging (MRI) or case reports were included.
		¶Diagnosed by Southern hybridisation and DNA marker analysis
		§Diagnosed by urinary oligosaccharide studies or microsatellite markers
